# Supplementary material for: Novel adaptive immune systems in pristine Antarctic soils
Source: Sci Rep. 2025 Jan 18;15:2368. doi: 10.1038/s41598-024-83942-y (PMC11742911; doi:10.1038/s41598-024-83942-y)
Supplement: Supplementary file 2 — Supplementary Information 2. [file 41598_2024_83942_MOESM2_ESM.xlsx]

## Sheet: Table S1 - Soil Chemistry Data
Table S1. Soil Physicochemical characteristics
Sample ID	Location Name	Latitude	Longitude	Soil pH	Altitude (m.a.s.)	Stone Fraction (%)	Mg (cmol(+)/kg)	Ca (cmol(+)/kg)	K (mg/kg)	Na (cmol(+)/kg)	Soil Respiration (µg C/g-1 soil/d-1)	δ13C (‰)	δ15N (‰)	% C	% N	P (ppm)
BG12-3	Mount Benson	76° 52.144' S	161° 45.148' E	8.2	1109	4	0.89	2.16	61	0.6	0.153	-31.34	-10.36	0.1	0.02	11
CN-4	Cliff Nunatak	76° 06.627' S	162° 00.839' E	7.95	220	48	0.32	0.48	26	0.07	0.401	-26.42	-9.755	0.14	0.016	12
FI-1	Flatiron	77° 00.377' S	162° 23.841' E	8.35	517	2	0.99	10.3	299	1.95	0.916	-27.38	-0.406	0.12	0.042	20
MG3-2	Mackay Glacier	76° 47.005' S	161° 27.014' E	7.53	189	1	0.78	1.29	35	0.13	0.508	-28.46	-8.084	0.1	0.02	9
MG6-4	Mackay Glacier	76° 49.358' S	162° 06.422' E	7.86	763	11	0.63	1.49	83	0.33	0.212	-29.95	-5.786	0.12	0.016	18
MGM-3	Mount George Murray	76° 09.646' S	162° 00.950' E	7.65	157	38	0.47	1	32	0.34	0.231	-26.5	-2.314	0.12	0.032	25
MS1-1	Mount Seuss	77° 01.149' S	161° 46.931' E	7.58	556	2	2.1	12.8	116	1.92	0.403	-28.35	-1.713	0.15	0.032	22
MS2-2	Mount Seuss	77° 00.654' S	161° 46.033' E	7.79	497	2	1.41	6.33	78	1.4	0.139	-26.47	0.019	0.12	0.016	24
MS3-5	Mount Seuss	77° 01.091' S	161° 44.507' E	7.81	547	1	1.33	6.04	58	0.7	0.149	-28.14	-6.605	0.1	0.017	14
MS4-1	Mount Seuss	77° 01.384' S	161° 42.794' E	7.74	527	1	1.02	6.43	56	0.37	0.075	-26.53	-5.02	0.12	0.021	17
MS5-1	Mount Seuss	77° 01.572' S	161° 40.490' E	7.77	576	1	0.98	4.02	54	0.49	0.801	-26.82	-2.401	0.1	0.01	60
MS6-5	Mount Seuss	77° 01.102' S	161° 42.587' E	8.7	488	30	0.91	4.95	44	0.94	0.171	-24.84	2.72	0.12	0.017	15
MS7-5	Mount Seuss	77° 01.482' S	161° 45.550' E	7.94	440	34	2.15	7.97	87	0.53	0.346	-28.69	-8.247	0.13	0.026	23
MtG22-5	Mount Gran	76° 58.027' S	161° 09.730' E	7.94	963	2	1.37	4.48	75	0.32	0.934	-23.45	-0.793	0.1	0.028	19
MtG-4	Mount Gran	76° 57.133' S	161° 24.263' E	8.17	652	31	0.44	3.7	22	0.13	0.295	-23.72	-6.891	0.1	0.024	15
PT-2	Pegtop Mountain	77° 02.762' S	161° 21.559' E	8.21	811	2	0.53	1.09	15	0.07	0.938	-27.01	-11.58	0.12	0.008	4
TG1-5	Towle Glacier	76° 39.277' S	161° 05.577' E	8.14	1017	1	1.62	2.8	29	0.07	0.091	-28.91	-11.78	0.12	0.028	12
TG5-1	Towle Glacier	76° 43.731' S	161° 00.699' E	8.08	729	3	1.57	2.97	27	0.28	0.566	-27.29	-8.67	0.12	0.019	11

## Sheet: Table S2 - Sequencing & Assembl
Table S2. Metagenomic Sequencing Information
Sample ID	Pre-QC no. of reads	Average read length (bp)	Mean G+C content (%)	N25/N50/N75 (bp)	Assembly size (Mb)	Number of scaffolds	Scaffold N50 (bp)	Scaffold L50	Number of contigs	Contig N50 (bp)	Contig L50	Mean G+C content (%)
BG12-3	10336306	304.46	48.04	403/340/276	107.7	158102	626	37521	158200	626	37555	44
CN-4	12152688	304.96	55.08	404/343/280	143.2	247905	523	78565	247986	523	78596	48.5
FI-1	21825223	281.25	47.36	387/320/256	51.7	60077	1000	9103	60130	1000	9142	46
MG3-2	9346257	320.24	47.56	417/360/297	93.3	115991	863	18099	116124	860	18192	49.5
MG6-4	10197250	299.41	49.64	400/338/276	146.8	238994	558	69617	239061	557	69926	44
MGM-3	12034349	294.87	50.45	395/332/271	257.9	431544	543	131615	431640	543	131653	42.5
MS1-1	11236067	310.64	52.98	408/347/285	150.9	236482	580	63684	236621	579	64010	44.5
MS2-2	11530683	302.59	60.17	402/341/279	65.3	112411	522	33005	112446	522	33015	52
MS3-5	13036230	291.02	48.58	394/330/267	58.3	83828	671	18871	83882	671	18890	47.5
MS4-1	13696440	287.54	50.42	389/323/260	292.4	434356	636	112752	434536	636	112797	44.5
MS5-1	11535330	309.99	53.94	408/350/288	261.1	413786	575	115291	414032	575	115367	47
MS6-5	11891994	304.69	53.97	405/345/282	171.9	269944	595	75572	270100	595	75622	45
MS7-5	12767348	287.46	58.68	391/328/265	72.9	101529	659	21815	101562	659	21827	49.5
MtG-4	11026310	308.91	45.71	409/349/286	114.2	159256	696	35551	159459	695	35680	42
MtG22-5	15138920	313.48	60.24	411/354/293	416.3	582542	705	139547	582953	704	140044	42.5
PT-2	10888908	308.24	47.68	407/348/285	295.8	422213	656	98088	422492	655	98544	46
TG1-5	7640231	285.6	53.57	382/331/270	126.3	216698	542	70899	216849	542	70945	45
TG5-1	7371647	218.44	46.93	380/327/264	189	278100	640	70891	278387	640	70962	44.5

## Sheet: Table S3 - Genome Statistics
Table S3. Metagenome-Assembled Genome (MAGs) Statistics
Bin Id	Taxonomic classification	RED	Phylum	Species (TYGS)	Completeness (%)	Contamination (%)	Genome Size (bp)	G+C content (%)	No. of contigs	Coding Density	Average Gene Length	Total Coding Sequences	Longest Contig	5S rRNA	16S rRNA	23S rRNA	No. of unique tRNAs	GSC quality	Contig N50	Assembly Tool	Annotation Tool	Replication Rate (iTOL)	Division Time (hrs)	Prophage	CRISPR spacers	Spacer #1	Spacer #2	Spacer #3	Spacer #4	Spacer #5	Spacer #6	Spacer #7	Spacer #8	Spacer #9	Spacer #10	Spacer #11	Spacer #12	Spacer #13	Spacer #14	Spacer #15	Spacer #16	Spacer #17	Spacer #18	Spacer #19	Spacer #20	Spacer #21	Spacer #22	Spacer #23	Spacer #24
MS1-1.4	d__Bacteria;p__Acidobacteriota;c__Blastocatellia;o__Pyrinomonadales;f__Pyrinomonadaceae;g__Aridibacter;s__	0.92462	Acidobacteriota	New species	80.28	5.97	3291545	39.88	429	0.884	269.852	3602	53523	0	1	0	18	Medium-quality draft	11687	MetaBAT2	Prokka, RAST, DRAM	2.89439	10.7167	0	4	TACCTTGTGCTTGGGCAATTTTTTGCCCCACCACATC	GATTACCGACCTTTATCAGAATTCTGATAAAGGTTTAG	AAAAAGCTGTAAAAGAAGCAGAAGTTA	GGTTCCGTGCTGTGTGGTCAGTAAGTTCCCAAGT
MS1-1.5	d__Bacteria;p__Bacteroidota;c__Bacteroidia;o__Cytophagales;f__Cyclobacteriaceae;g__;s__	0.82413	Bacteroidota	New species	67.73	1.69	3319274	35.14	772	0.89	301.103	3278	18992	1	0	0	17	Medium-quality draft	4994	MetaBAT2	Prokka, RAST, DRAM	2.1885	7.93605	0	4	GCTACCCCTTTACTTATATTCTTTTGGGAGAGGATCTTTGAC	GCTTTCTGCTGCCAATGAAGAACTTTCTGCTG	TTCTTTAAATTAGACCTTCTTACCAC	AGAAATTATCTTTAATCAAATAAGCTAAG
MS4-1.1	d__Bacteria;p__Bacteroidota;c__Bacteroidia;o__Chitinophagales;f__Chitinophagaceae;g__Segetibacter;s__Segetibacter	NA	Bacteroidota	Lederbergia citrea	60.87	2.18	2659359	38.34	636	0.884	295.109	2658	36434	0	0	0	8	Medium-quality draft	4729	MetaBAT2	Prokka, RAST, DRAM	2.46485	8.19327	0	13	CTGGACAATGATGACGATGATGACGATGATGACGTTGATGATGTAGATGACGTA	ACCGTGGCGGATGAAGAACCTGTAATAGGTGATGACGATCTGGATGACGACCTAACCCTGGATGAC	ATCAATAGCGATATGGCAGAATATAGAGCAACAGCTTG	ATAGGAGTAGTAACAGGGCAATAAATTTGATTAGCCTTG	TTGATGAAAAATATTGGGATCGCAACTATGCAGACTTG	AAATTAGATTGGCTCTTATTCTGGAAGACAAGTAACTTG	AATTGGTTCATACCCATCCACGTACGACCGCCGGGACTTG	GGTTTTAATGAGTGGCTCGTAGTTGGGCTTACCTTCTTA	ATAGTTCAAATTAATGGCCGTAATCTACAAGAGGCCTTA	ATCGGTAATCCAGTGATATAAACTAACACCCAATCTTA	CTCTACTTTTTGGCACATTCATCTATAACAGCTTA	TCAAATACAACCGGGTCCAACACTTCCACAAGCGCTGGCAATAGAGCAAATA	AATTCTACGGGTGCCATCAATCCCTCAAACCGTAGTAATACAACAAACC
MS5-1.11	d__Bacteria;p__Bacteroidota;c__Bacteroidia;o__Chitinophagales;f__Chitinophagaceae;g__MGR-bin208;s__MGR-bin208	NA	Bacteroidota	New species	91.07	1.12	3432039	38.2	255	0.899	323.249	3184	82163	0	0	0	16	Medium-quality draft	21692	MetaBAT2	Prokka, RAST, DRAM	2.6034	7.45054	0	5	CTATGGAAGTTTAAGGGTTTAAAGGG	AATGGGCAGCGGATTAGCGATGAATAATGATCTATTGGC	CACCGCAATACTGCGGGGCAGGCAAGCTCCCACGATATA	CAAACTTGTCATCCCTGCCTGCCCCGATGCATATCGTGGGAGCTTGTCGAAGGGCT	ATCCCGACGTATGACGGTAACTAAAAT
MS5-1.2	d__Bacteria;p__Bacteroidota;c__Bacteroidia;o__Chitinophagales;f__Chitinophagaceae;g__Flavisolibacter;s__Flavisolibacter	NA	Bacteroidota	New species	92.41	3.1	3149465	41.91	158	0.903	330.745	2871	108051	0	0	0	16	Medium-quality draft	32735	MetaBAT2	Prokka, RAST, DRAM	2.47593	3.44556	0	13	TGGATTGGGATTAATGGTGAGCAGTGGAACGGGT	TGGATTAGGACTCATGGTAAGTAGCGGGGGATTAGGATTAATAGTGAGCAGTGGT	TGGATTGGGATTGATCGTGAGCAGTGGCGGATTGGGATTGATGGTAAGCAGTGGC	ATATCGGTAGAAGCAATTCACATCAAG	ATATCGGTAGAAGCAATTCACAACCAA	CAGAGGCCACGGAGAAAACACAGAGGCTTAATAAACAATGTTCAACAACCG	GGGAACCACGGAGGCACAGCGGGCACTGAGATACACGGAGTCGAATCAACAACCAT	GGGAACCACGGAGGCACAGCGGGCACTGAGATACACGGAGTCGAA	TTTAGGTGCCGCTTTTTTAGATGCTGCTTTTTTAGAT	TGAGGCAGTTTTAGCCGCTTTTTTAGGTGCTGCTTTAGTGGCGGTTTTG	CAAGACTGGATCAATAGTTTTTTCAATAGATAGGATCAAAAAT	TGCACAGAGTGAATTGCCGCTAAGGCGCTAAGGCACGAAGGATTTTATTGCGAGGAGGCACGAAGAAGC	AGCACAGAGTGAATTGCCGCTAAGGCGCTAAGGCACGAAGAAGG
MS5-1.3	d__Bacteria;p__Bacteroidota;c__Bacteroidia;o__Chitinophagales;f__Chitinophagaceae;g__JACDAZ01;s__JACDAZ01	NA	Bacteroidota	Treponema pedis	74.5	1.41	2676035	35.63	278	0.906	306.658	2640	63980	0	0	0	14	Medium-quality draft	14245	MetaBAT2	Prokka, RAST, DRAM	2.20522	4.67193	0	5	TTCCGGTTGTGTCTACCATCCCGATAGCTATCGGGATT	TTCCGGTTGTGTCTACCATCCCGATAGCTATCGGGATC	TCTTTTTCTTTTTACCTTCTCCTTTTCTCTTAGCCCT	TCCTTATCTCTTTACCTTCACCTCTTCTCTTAGCCCTTCCTTTCC	ACCCGGGCCATTATTTTAAGAACTTT
MS5-1.6	d__Bacteria;p__Bacteroidota;c__Bacteroidia;o__Cytophagales;f__Cyclobacteriaceae;g__;s__	0.90686	Bacteroidota	New species	53.92	3.43	3047815	40.65	992	0.88	254.792	3519	21888	0	0	0	7	Medium-quality draft	3246	MetaBAT2	Prokka, RAST, DRAM	2.17251	3.85553	0	0
MS5-1.7	d__Bacteria;p__Bacteroidota;c__Bacteroidia;o__Chitinophagales;f__Chitinophagaceae;g__;s__	0.90075	Bacteroidota	New species	78.91	1.61	3335429	40.48	484	0.888	300.633	3292	53109	0	0	0	11	Medium-quality draft	10102	MetaBAT2	Prokka, RAST, DRAM	2.49982	10.1377	0	13	TTTCCATAATATTTTGTTGCAGCCGAGTCTCCCGCAGGGGACTCGGGGTGTGCG	CAGTTGAAGGTTCAAAGGTTGAAAGTTGAAAGTTTG	TGAACCTTCAACCTTGAACCTGGAACCTTGAACCTTGAACCTT	TATCGATATGTTTTTGCTTTGATATTGCAATAG	TGTCGATATCTTTCTGTTTTAATTTAGCAAGAA	TATCAATATTTTTTTGTTTAGATATGGCATGAG	TGAACCACATAGTTACATAGTTAGATTTAGTCTTCTCTGTGTTTTTCTCTGTTTC	CTTAGGAGGTGGGCTCGCAAACTGGGATAGTAAGTC	ATCTATTTTTTCCTATTACTGTTGCATATCCCTTGTCT	CACTAAAAACATATCAAAGCGACTTGTTCAACAAC	CATTATAAAAACTTGAAAAACAATTACTTAACTGC	ATAGGATTTCAGGACAGTATTAATGAATACAGGGCC	TGTAAGGGACTTTAACGCCATACCGCTACTATGTTAT
MS5-1.8	d__Bacteria;p__Verrucomicrobiota;c__Verrucomicrobiae;o__Chthoniobacterales;f__UBA10450;g__Palsa-1392;s__	0.96355	Verrucomicrobiota	Magnetospirillum gryphiswaldense	72.14	5.34	2652899	61.44	703	0.9	260.613	3063	14541	1	0	0	13	Medium-quality draft	4291	MetaBAT2	Prokka, RAST, DRAM	2.72433	13.247	1	4	GTCGCCGCGGCGACAAGTCGCAGGTTCCAATCCTGTATG	CCGATCAGATGTCTGCCCCGATCAGATGCAGCCCCGATCAGATGCAGCC	GGCGGGAAGCTCGACGGAGTCTCGCGCTCCCTGCAG	CGCCGGAGGGCAAAAGGATACACGCCGGAGGGTTCGGGGATACACGCCGGAGGGTTCGG
MS7-5.6	d__Bacteria;p__Acidobacteriota;c__Blastocatellia;o__Pyrinomonadales;f__Pyrinomonadaceae;g__GCA-002050365;s__GCA-002050365	NA	Acidobacteriota	New species	87.58	5.39	3955313	44.4	577	0.881	278.254	4184	45057	0	0	0	18	Medium-quality draft	10178	MetaBAT2	Prokka, RAST, DRAM	3.49996	9.63312	0	51	TCGGCGTTTGAAGTGGAGTCAGGCAACAACTCAT	CCAGCGATAAGTTAAATCGAATCCATTTGGAAAAAC	GGGGGGGGCAAGCGACGGGCGGCATTTGTATATCAA	AATCTGTGATTGCAGCAAACAGTCGCGGAAAACAAC	GTGAGCAAAATCAGAGCGCGTTTGCTGCTCAAGCGT	TTGCGAATCTTTTTAATAGCTGTGGCTTGAATAAAGA	ACAGGTCAAGGGCATAGCTTAAAATCTCGCTTGCCTC	TTTCTTGTTAAATTGAAGTGATGCGTTTTGCAATC	CGTTCCAACGACTTCTTTGTTGAGCGAGTCATCGAG	TTTAACTTCATCTTTTTTCACAGCAACGACAACTTG	AGCACAAAAACGACTGCGCTGTTTTTCAAAACTGGCGA	TTCGCCGCCGTTTCGATTCCAACCGTGCCGGCACAT	GCATCGAGTGCCGCTAAATCTTCGCCCGCAATAAGTC	TCAGGCTTTAAAAACAAAGCCCGCTCTGCTTTGCGA	ACGGCGATTCAACTTCGAAGTGCTTTTCAGACGAG	TTTAACCTTTCTAATCTTATAAATCTTATAAATCTTTTT	AATCTAACTTATCTAATCTGTCTAACAATTT	CGTTGTTGACAATGCCGCCGCCGCCGTTGCTCGCCGAATTGCC	TGTTGCTGCCGTCGTTGTAAATGCCGCCGCCGTCGCCGCCGCTAGTCGCCGAATTGCC	CGTTGCTGTAAATGCCGCCGCCTAAAAAACTCGCTGAATTGCC	CGCCGATGTTGTAAATGCCGCCGCCGCGTCCGTCGCCTATGTTTCC	CGGTGTTGTTGTAAATGCCGCCGCCGATGATCGCCCTATTGCT	GAAACTAACTTTAACTCTTTTTTGCCTGTGTCCGAATTTGTTAGATTTTCAG	TTTTCCTCCACTTCCACTGTGGTGGAAGCCAA
MS7-5.7	d__Bacteria;p__Bacteroidota;c__Bacteroidia;o__Chitinophagales;f__Chitinophagaceae;g__;s__	0.91616	Bacteroidota	New species	85.5	6.08	3856181	37.07	531	0.898	287.391	4025	52897	0	1	0	16	Medium-quality draft	12103	MetaBAT2	Prokka, RAST, DRAM	3.44051	6.0848	0	15	CTGGTAGAGCAATAACCGGTTAGTTCTTTTTCAGCGGAAT	GGGATTTAAGATTTTAGATTTACGATTTCGGATTGGCGATTTAGAATGTATTTTTAATTTAT	TGGGATTTAAGATTTTAGATTTACGATTTCGGATTGGCGATTTAGAATGCATTTTTAATTTATA	CACCTCCTGAGCTACCGCCACTTGAA	GGAAGTTTTACTTCCTCCGCTTGACTTTGATCCGCCACCTGATTTGCTT	GGAAGATTTACTTCCACCGCCAGATCTAGAACTACCTGATTTGCTTCCACCTGATTTGCTG	GGATGATTTACTTCCTCCACCTGATTTGCTTCCACCCGATTTGCTT	TGATTTGCTTCCATCTGATGAACGACCACCGCTGGAAGATTTGCTTCCACCACCTGACTTTGATCCGCCACCTGATTTACTT	AGAAGATTTACTTCCACCACCTGATTTTGATCCGCCACCTGATTTGCTGCCTCCGGATTTACTA	GGAAGATTTACTTCCACCACCTGATTTGCTTCCTCCAGATGAACGACCACCGCTGGAAGATTTGCTTCCTCCATCTGATTTAGAACCGCCACCTGATTTACTT	ATTGTCGGATTCGCCACACCCGCATCTAT	GTTATCGGGATTCGCCACACCCGCAATCTA	GTCCCGCACAAGCGGGATTGATGGGA	TTATTATTTATAAGAACTATACATAGCGACCCTCCCGCTAAGGCGGGATGCTT	TTAATATTTATAAGAACTATACATAGCGACACTCCCGCTTAGGCGGGATGCTC
MtG22-5.1	d__Bacteria;p__Bacteroidota;c__Bacteroidia;o__Chitinophagales;f__Chitinophagaceae;g__JACDAZ01;s__	0.95737	Bacteroidota	New species	58.28	1.79	1654061	38.97	142	0.912	315.417	1597	58048	0	0	0	11	Medium-quality draft	19229	MetaBAT2	Prokka, RAST, DRAM	2.76223	3.33471	0	3	GATGTAAAAGATGCACAGCATGACGGCGGTGTAAAAGACAGACTTGAAGACATTCGCGATAAG	GATGTAAAAGACCGTAGGGAAGATGTTCGCGACCGC	CACCTTTGTATTTTCTCTTTGCGCCT
PT-2.10	d__Bacteria;p__Acidobacteriota;c__Blastocatellia;o__Pyrinomonadales;f__Pyrinomonadaceae;g__JAIVJZ01;s__	0.94742	Acidobacteriota	New species	61.2	1.73	3082920	59.18	724	0.875	272.492	3305	29297	0	0	0	14	Medium-quality draft	5142	MetaBAT2	Prokka, RAST, DRAM	2.80714	9.32733	0	4	CGCAGGTCGAACTACAGATTTGCGCCATGGC	CACAAGTGGAACTTCAGATTTGCCCCATGGG	AGACAAAGCCAAGGATGTGGGCAGAGGTGTGGCTGATAAGGCC	CCCAAGCGCCACGCCGAGTGCGACCCCAAGCGCT
PT-2.11	d__Bacteria;p__Bacteroidota;c__Bacteroidia;o__Chitinophagales;f__UBA10324;g__JACCZZ01;s__JACCZZ01	NA	Bacteroidota	Lacibacter cauensis	54.98	4.82	1645326	39.64	463	0.896	283.092	1738	17048	0	0	0	13	Medium-quality draft	3858	MetaBAT2	Prokka, RAST, DRAM	1.95887	16.3286	0	0
PT-2.6	d__Bacteria;p__Verrucomicrobiota;c__Verrucomicrobiae;o__Chthoniobacterales;f__UBA10450;g__JACCTI01;s__JACCTI01	NA	Verrucomicrobiota	New species	82.02	5.21	2495165	59.8	414	0.882	269.797	2730	49828	1	0	1	17	Medium-quality draft	8434	MetaBAT2	Prokka, RAST, DRAM	3.07904	11.3252	0	1	CAAAGGATTGAACTGGAAATCAAAAA
PT-2.8	d__Bacteria;p__Cyanobacteriota;c__Cyanobacteriia;o__Cyanobacteriales;f__Chroococcidiopsidaceae;g__Aliterella;s__Aliterella	NA	Cyanobacteria	Acinetobacter indicus	63.06	1.47	2333589	41.79	578	0.88	259.805	2639	16091	0	0	0	15	Medium-quality draft	4407	MetaBAT2	Prokka, RAST, DRAM	2.0443	11.6538	0	9	GTAGAAATCATTCCTGAAACGCAGTCTAACGAACAAA	GATTTTGGCTCAAAACCTCGCTCTCG	GATGATACTTTAGTTGGTGGCAATGGTAA	TGCCCGATGCAACAACTCCGGCAACAA	CAGCTACTTGTACTTGCTGTTTTAAA	GTTGTTGGGGATGCTGGTGTAGATGAATTGCGAGATTGTT	GAGACGTAGCAGTGCTACGTCTCTACAT	GCTTTGACAGACTCTTGTAATTCTTG	TAGGGGTTGCCATCTTAGGGCTTGACGGCCTATTAGCTACGATTT
TG5-1.3	d__Bacteria;p__Bacteroidota;c__Bacteroidia;o__Chitinophagales;f__UBA10324;g__JACCZZ01;s__JACCZZ01	NA	Bacteroidota	New species	76.09	5.32	2544403	39.33	521	0.888	292.108	2582	28016	0	0	0	16	Medium-quality draft	6039	MetaBAT2	Prokka, RAST, DRAM	2.33614	12.5289	2	3	ACTCTATTATTGGTTAAGACCCTGAAACAAGTTCAAGGAGACGGTACTACA	TAGAATTATGGGTTAAGACCTTGAACCAAGTTTAGGGTGATGGTACTACC	TATAATTATGGGTTAAGACCCTGAACCAAGTTTATGGTGACGGTACTACC
TG5-1.6	d__Bacteria;p__Bacteroidota;c__Bacteroidia;o__Chitinophagales;f__Chitinophagaceae;g__JACDAZ01;s__	0.95899	Bacteroidota	Alkalitalea saponilacus	80.67	7.04	2854497	38.7	399	0.907	318.014	2718	42320	0	0	0	16	Medium-quality draft	9436	MetaBAT2	Prokka, RAST, DRAM	2.64819	7.08358	0	5	GGCAAATCGTATATCGCTCCATCAGCTAATTGGCAAATCGTATATCGTCACAACAGC	GGAAAAGCGCTTCGAAAGGCTCATCAGGCCGAAGTTCTTCGAATACAAAA	GGTCATCAAAAAGCGGATCATCTTCAAGTCGT	AATCATCAAGGGGCGGATCATCTTCAAGCCGT	AATCTTCAAGAGGGGGATCGTCTTCAAGCCGT
[truncated: 27 more columns]

## Sheet: Table S4 - UViGs
scaffold	contig_length	provirus	proviral_length	gene_count	viral_genes	host_genes	checkv_quality	miuvig_quality	completeness	completeness_method	prediction	total genes	all KEGG	KEGG v-score	all Pfam	Pfam v-score	all VOG	VOG v-score	KEGG int-rep	KEGG zero	Pfam int-rep	Pfam zero	VOG redoxin	VOG rec-tran	VOG int	VOG RnR	VOG DNA	KEGG restriction check	KEGG toxin check	VOG special	annotation check	p_v check	p_k check	k_v check	k check	p check	v check	h check	infection type	Quality (VIBRANT)
VIRSorter_NODE_3_length_37919_cov_10_235210	37919	No	NA	56	9	0	Complete	High-quality	100	DTR	virus	56	5	12.53	5	7.43	11	41.65	0	0	1	1	0	0	0	0	1	0	0	5	3	0	0	1	1	2	7	42	lytic	complete circular
VIRSorter_NODE_149_length_12534_cov_111_368539	12534	No	NA	14	2	0	High-quality	High-quality	100	AAI-based	virus	14	2	2.4	0	0	2	20	0	0	0	0	0	0	0	0	2	0	0	0	0	0	0	0	2	0	2	10	lytic	low quality draft
VIRSorter_NODE_225_length_11056_cov_6_477138	11056	No	NA	18	0	0	High-quality	High-quality	100	AAI-based	plasmid	18	1	0.84	3	1.63	2	0.6	0	0	0	0	0	0	0	0	0	0	0	0	1	1	0	0	0	1	0	15	lytic	low quality draft
VIRSorter_NODE_100_length_11890_cov_28_679679	11890	No	NA	19	5	0	Low-quality	Genome-fragment	18.92	HMM-based	virus	19	4	11.13	5	11	5	39.41	0	0	0	0	0	1	0	0	2	0	0	2	4	1	0	0	0	0	0	14	lytic	medium quality draft
VIRSorter_NODE_104_length_13664_cov_228_676391	13664	No	NA	16	2	0	Low-quality	Genome-fragment	22.39	HMM-based	virus	16	0	0	3	4.48	3	10.81	0	0	0	0	0	0	0	0	1	0	0	1	0	2	0	0	0	1	1	12	lytic	low quality draft
VIRSorter_NODE_11_length_37182_cov_224_290328	37182	No	NA	40	2	3	Low-quality	Genome-fragment	33.07	HMM-based	virus	40	9	28.67	10	31.83	13	93.25	0	0	0	0	0	1	0	0	4	0	0	2	7	2	1	1	0	0	3	26	lytic	medium quality draft
VIRSorter_NODE_113_length_13360_cov_9_616009	13360	No	NA	21	2	0	Low-quality	Genome-fragment	9.22	HMM-based	plasmid	21	2	1.69	4	3.98	3	10.85	1	0	1	0	0	1	0	0	0	0	0	1	1	1	0	1	0	2	0	16	lytic	complete circular
VIRSorter_NODE_113_length_15380_cov_35_013442	15380	No	NA	25	1	3	Low-quality	Genome-fragment	19.6	HMM-based	virus	25	2	2.89	3	9.85	2	12.46	1	0	1	0	0	0	1	0	0	0	0	1	1	1	1	0	0	0	0	22	lysogenic	complete circular
VIRSorter_NODE_118_length_13237_cov_6_523669	13237	No	NA	16	3	0	Low-quality	Genome-fragment	19.11	HMM-based	virus	16	2	2.95	2	11.23	4	24.64	1	0	1	0	0	0	1	0	1	0	0	1	2	0	0	0	0	0	2	12	lysogenic	low quality draft
VIRSorter_NODE_12_length_12506_cov_10_797767	12506	No	NA	22	1	0	Low-quality	Genome-fragment	11.12	HMM-based	virus	22	1	1.24	3	3.19	4	16.57	0	0	0	0	0	0	0	0	0	0	0	1	1	0	0	0	0	2	3	16	lytic	low quality draft
VIRSorter_NODE_120_length_16650_cov_38_712504	16650	No	NA	24	6	0	Low-quality	Genome-fragment	26.5	HMM-based	virus	24	1	2.41	3	9.79	9	61.07	1	0	0	0	0	0	0	0	0	0	0	4	1	2	0	0	0	0	6	15	lytic	low quality draft
VIRSorter_NODE_121_length_14919_cov_27_354548	14919	No	NA	20	2	2	Low-quality	Genome-fragment	31.7	AAI-based	virus	20	1	2.86	4	4.58	2	16.23	0	0	0	0	0	0	0	0	1	0	0	1	1	1	0	0	0	2	0	16	lytic	low quality draft
VIRSorter_NODE_126_length_20134_cov_18_010508_fragment_1	20134	No	NA	24	1	3	Low-quality	Genome-fragment	17.91	HMM-based	virus	20	2	14	4	19.76	3	30	2	0	2	0	0	0	2	0	0	0	0	1	2	0	0	0	0	2	1	15	lysogenic	low quality draft
VIRSorter_NODE_130_length_14552_cov_7_117886	14552	No	NA	20	1	0	Low-quality	Genome-fragment	20.72	HMM-based	virus	20	0	0	1	0.3	2	10.06	0	0	0	0	0	0	0	0	0	0	0	1	0	0	0	0	0	1	2	17	lytic	low quality draft
VIRSorter_NODE_133_length_11028_cov_9_111820	11028	No	NA	19	2	0	Low-quality	Genome-fragment	7.62	HMM-based	virus	19	1	3.37	2	0.29	1	10	0	0	0	1	0	0	0	0	0	0	0	1	0	0	1	0	0	1	1	16	lytic	complete circular
VIRSorter_NODE_142_length_10020_cov_7_504615	10020	No	NA	14	3	0	Low-quality	Genome-fragment	9.69	HMM-based	virus	14	2	3.65	4	13.63	4	35.39	0	0	0	0	0	0	0	0	0	0	0	3	2	2	0	0	0	0	0	10	lytic	low quality draft
VIRSorter_NODE_144_length_15667_cov_56_906226	15667	No	NA	29	2	0	Low-quality	Genome-fragment	10.82	HMM-based	virus	29	2	0.72	2	0.42	4	34.26	0	0	0	0	0	0	0	0	0	0	0	1	2	0	0	0	0	0	2	25	lytic	low quality draft
VIRSorter_NODE_144_length_19231_cov_23_667657	19231	No	NA	32	6	0	Low-quality	Genome-fragment	42.19	AAI-based	virus	32	3	5.87	4	8	4	32.46	0	0	0	0	0	0	0	0	2	0	0	2	2	2	0	0	1	0	0	27	lytic	low quality draft
VIRSorter_NODE_148_length_10669_cov_141_138591	10669	No	NA	14	2	1	Low-quality	Genome-fragment	15.3	HMM-based	virus	14	4	11.61	5	8.12	5	39.21	0	0	0	0	0	1	0	0	2	0	0	2	4	0	0	0	0	1	1	8	lytic	medium quality draft
VIRSorter_NODE_149_length_15461_cov_104_560691	15461	No	NA	24	1	0	Low-quality	Genome-fragment	7.5	HMM-based	virus	24	2	0.72	2	0.42	5	31.04	0	0	0	0	0	0	0	0	0	0	0	1	2	0	0	0	0	0	3	19	lytic	low quality draft
VIRSorter_NODE_15_length_18187_cov_16_376682	18187	No	NA	26	3	0	Low-quality	Genome-fragment	46.75	AAI-based	virus	26	4	2.07	5	11.63	5	32.49	1	1	1	0	0	0	1	0	0	0	0	1	2	1	1	0	1	1	2	18	lysogenic	low quality draft
VIRSorter_NODE_150_length_12520_cov_6_747373	12520	No	NA	15	2	1	Low-quality	Genome-fragment	17.28	HMM-based	virus	15	2	8.24	2	11.23	3	25.39	1	0	1	0	0	0	1	0	0	0	0	1	2	0	0	0	0	0	1	12	lysogenic	low quality draft
VIRSorter_NODE_153_length_15354_cov_7_394797	15354	No	NA	27	2	0	Low-quality	Genome-fragment	19.25	HMM-based	virus	27	2	6.75	2	10.27	6	34.9	1	0	0	0	0	0	0	0	1	0	0	1	2	0	0	0	0	0	4	21	lytic	medium quality draft
VIRSorter_NODE_155_length_10546_cov_50_322753	10546	No	NA	10	0	3	Low-quality	Genome-fragment	19.87	AAI-based	plasmid	10	7	10.36	6	28.91	7	70	4	0	3	0	0	0	4	0	2	0	0	0	6	0	0	1	0	0	0	3	lysogenic	low quality draft
VIRSorter_NODE_155_length_12485_cov_7_848833	12485	No	NA	17	3	0	Low-quality	Genome-fragment	7.54	HMM-based	plasmid	17	1	0.74	4	5.44	1	10	0	0	0	1	0	0	0	0	0	0	0	1	0	0	1	0	0	3	1	12	lytic	low quality draft
VIRSorter_NODE_159_length_13396_cov_290_130125	13396	No	NA	19	2	0	Low-quality	Genome-fragment	33.98	AAI-based	virus	19	6	15.08	4	5.73	5	31.96	0	0	0	0	0	0	0	0	2	0	0	2	3	0	1	2	0	0	0	13	lytic	medium quality draft
VIRSorter_NODE_162_length_13270_cov_269_462807	13270	No	NA	22	4	0	Low-quality	Genome-fragment	10.28	HMM-based	virus	22	1	2.86	3	6.75	3	26.23	0	0	0	0	0	0	0	0	1	0	0	2	1	1	0	0	0	1	1	18	lytic	low quality draft
VIRSorter_NODE_165_length_14665_cov_8_900890	14665	No	NA	26	2	2	Low-quality	Genome-fragment	7.11	HMM-based	virus	26	2	0.07	1	0	2	10.28	0	0	0	1	0	0	0	0	0	0	0	1	0	0	1	0	1	0	2	22	lytic	low quality draft
VIRSorter_NODE_167_length_14536_cov_19_154409	14536	No	NA	23	1	1	Low-quality	Genome-fragment	12.93	HMM-based	virus	23	0	0	2	0.55	2	13.08	0	0	0	1	0	0	0	0	0	0	0	1	0	1	0	0	0	1	1	20	lytic	complete circular
VIRSorter_NODE_170_length_10276_cov_10_270521	10276	No	NA	21	1	1	Low-quality	Genome-fragment	4.98	HMM-based	organism	21	0	0	4	4.15	1	10	0	0	0	0	0	0	0	0	0	0	0	1	0	1	0	0	0	3	0	17	lytic	low quality draft
VIRSorter_NODE_185_length_13756_cov_64_605503	13756	No	NA	20	2	2	Low-quality	Genome-fragment	6.67	HMM-based	virus	20	0	0	4	6.28	2	20	0	0	0	0	0	0	0	0	0	0	0	2	0	2	0	0	0	2	0	16	lytic	low quality draft
VIRSorter_NODE_187_length_11661_cov_72_322419	11661	No	NA	15	1	0	Low-quality	Genome-fragment	16.6	HMM-based	virus	15	2	8.4	3	10.01	3	30	0	0	0	0	0	0	0	0	1	0	0	1	2	1	0	0	0	0	0	12	lytic	low quality draft
VIRSorter_NODE_187_length_12489_cov_11_880730	12489	No	NA	21	2	0	Low-quality	Genome-fragment	8.63	HMM-based	virus	21	0	0	1	2.85	1	10	0	0	0	0	0	0	0	0	0	0	0	1	0	1	0	0	0	0	0	20	lytic	complete circular
VIRSorter_NODE_2_length_18027_cov_14_919542	18027	No	NA	26	2	0	Low-quality	Genome-fragment	16.03	HMM-based	virus	26	0	0	2	2.68	6	47.44	0	0	0	0	0	0	0	0	0	0	0	2	0	2	0	0	0	0	4	20	lytic	low quality draft
VIRSorter_NODE_204_length_10700_cov_5_192673	10700	No	NA	14	4	1	Low-quality	Genome-fragment	14.57	HMM-based	virus	14	3	10.76	4	7.5	5	37.56	0	0	0	0	0	0	0	0	2	0	0	2	3	1	0	0	0	0	1	9	lytic	medium quality draft
VIRSorter_NODE_207_length_11927_cov_40_521395	11927	No	NA	17	2	0	Low-quality	Genome-fragment	17.11	HMM-based	virus	17	4	11.61	4	8.16	6	39.73	0	0	0	0	0	1	0	0	2	0	0	2	4	0	0	0	0	0	2	11	lytic	complete circular
VIRSorter_NODE_209_length_10822_cov_11_215659	10822	No	NA	16	5	0	Low-quality	Genome-fragment	16.22	HMM-based	virus	16	4	11.61	5	14.15	8	59.73	0	0	0	0	0	1	0	0	2	0	0	3	4	1	0	0	0	0	3	8	lytic	complete circular
VIRSorter_NODE_219_length_11612_cov_17_001731	11612	No	NA	17	3	1	Low-quality	Genome-fragment	7.87	HMM-based	plasmid	17	3	9.22	5	14.6	4	30.73	2	0	2	1	0	1	1	0	1	0	0	1	3	1	0	0	0	1	0	12	lysogenic	complete circular
VIRSorter_NODE_22_length_19635_cov_58_503320	19635	No	NA	30	2	1	Low-quality	Genome-fragment	13.55	HMM-based	plasmid	30	1	2.86	4	2.51	4	36.23	0	0	0	2	0	0	0	0	1	0	0	2	1	1	0	0	0	2	2	24	lytic	low quality draft
VIRSorter_NODE_222_length_17272_cov_7_391706	17272	No	NA	29	1	0	Low-quality	Genome-fragment	48.33	AAI-based	plasmid	29	0	0	4	2.58	1	10	0	0	0	0	0	0	0	0	0	0	0	1	0	0	0	0	0	4	1	24	lytic	low quality draft
VIRSorter_NODE_227_length_11426_cov_249_128749	11426	No	NA	17	2	0	Low-quality	Genome-fragment	5.54	HMM-based	virus	17	1	2.87	3	12.73	3	20.32	1	0	1	0	0	0	1	0	0	0	0	1	1	1	0	0	0	1	1	13	lysogenic	low quality draft
VIRSorter_NODE_23_length_11322_cov_13_202982	11322	Yes	7860	16	2	2	Low-quality	Genome-fragment	6.92	HMM-based	virus	16	1	0	2	1.55	4	24.55	0	1	0	0	0	0	0	0	0	0	0	1	0	2	0	0	1	0	2	11	lytic	complete circular
VIRSorter_NODE_230_length_11354_cov_252_621736	11354	No	NA	11	0	4	Low-quality	Genome-fragment	20.02	AAI-based	plasmid	11	7	8.01	7	49.88	9	72.38	4	0	4	0	0	0	4	0	1	0	0	0	7	0	0	0	0	0	2	2	lysogenic	low quality draft
VIRSorter_NODE_234_length_10297_cov_30_660516	10297	No	NA	12	2	1	Low-quality	Genome-fragment	7.11	HMM-based	virus	12	0	0	1	1.34	2	5.16	0	0	0	0	0	0	0	0	0	0	0	0	0	1	0	0	0	0	1	10	lytic	low quality draft
VIRSorter_NODE_236_length_16715_cov_39_251681	16715	No	NA	26	4	0	Low-quality	Genome-fragment	46.69	AAI-based	organism	26	0	0	4	5.7	2	20	0	0	0	2	0	0	0	0	0	0	0	2	0	2	0	0	0	2	0	22	lytic	low quality draft
VIRSorter_NODE_237_length_11096_cov_103_873924	11096	No	NA	19	4	0	Low-quality	Genome-fragment	30.31	AAI-based	virus	19	3	8.24	3	8.03	4	29.41	0	0	0	0	0	1	0	0	1	0	0	2	3	0	0	0	0	0	1	15	lytic	low quality draft
VIRSorter_NODE_238_length_11806_cov_6_094545	11806	No	NA	20	2	1	Low-quality	Genome-fragment	5.73	HMM-based	virus	20	1	2.08	2	5.99	3	20.32	0	0	0	1	0	0	0	0	0	0	0	1	1	0	0	0	0	1	2	16	lytic	low quality draft
VIRSorter_NODE_238_length_12151_cov_13_160714	12151	No	NA	20	2	0	Low-quality	Genome-fragment	25.59	AAI-based	virus	20	1	2.86	2	4	2	16.23	0	0	0	0	0	0	0	0	1	0	0	1	1	1	0	0	0	0	0	18	lytic	complete circular
VIRSorter_NODE_242_length_10888_cov_34_229576	10888	No	NA	21	2	0	Low-quality	Genome-fragment	13.35	HMM-based	organism	21	0	0	2	2.85	1	10	0	0	0	1	0	0	0	0	0	0	0	1	0	1	0	0	0	1	0	19	lytic	low quality draft
VIRSorter_NODE_242_length_10999_cov_6_055738	10999	No	NA	16	1	0	Low-quality	Genome-fragment	5.33	HMM-based	organism	16	1	2.89	2	0.55	2	19.8	0	0	0	1	0	0	0	0	1	0	0	1	0	0	0	1	0	2	1	12	lytic	low quality draft
VIRSorter_NODE_246_length_10841_cov_14_353050	10841	No	NA	20	2	0	Low-quality	Genome-fragment	19.5	HMM-based	virus	20	1	2.86	3	2.44	2	16.03	0	0	0	0	0	0	0	0	1	0	0	1	1	0	0	0	0	2	1	16	lytic	low quality draft
VIRSorter_NODE_249_length_10617_cov_6_762072	10617	No	NA	21	4	1	Low-quality	Genome-fragment	14.44	HMM-based	virus	21	2	5.12	3	5.06	5	34.18	1	0	1	0	0	1	0	0	1	0	0	2	2	1	0	0	0	0	2	16	lytic	medium quality draft
VIRSorter_NODE_250_length_11684_cov_12_698168	11684	No	NA	20	2	0	Low-quality	Genome-fragment	8.07	HMM-based	virus	20	0	0	2	1.29	2	10.59	0	0	0	0	0	0	0	0	0	0	0	1	0	0	0	0	0	2	2	16	lytic	complete circular
VIRSorter_NODE_256_length_11410_cov_6_731220	11410	No	NA	18	1	0	Low-quality	Genome-fragment	10.15	HMM-based	virus	18	2	3.54	3	10.44	4	33.82	1	0	1	0	0	0	1	0	1	0	0	1	1	1	0	1	0	1	1	13	lysogenic	complete circular
VIRSorter_NODE_26_length_29608_cov_33_410280	29608	No	NA	39	8	0	Low-quality	Genome-fragment	35.89	HMM-based	virus	39	3	9.05	6	17.98	7	39.92	0	0	0	0	1	0	0	0	0	0	0	3	2	3	1	0	0	0	2	31	lytic	low quality draft
VIRSorter_NODE_262_length_11397_cov_12_901516	11397	No	NA	17	1	0	Low-quality	Genome-fragment	10.14	HMM-based	virus	17	0	0	0	0	1	10	0	0	0	0	0	0	0	0	0	0	0	1	0	0	0	0	0	0	1	16	lytic	complete circular
VIRSorter_NODE_267_length_11246_cov_14_323117	11246	No	NA	19	1	0	Low-quality	Genome-fragment	10	HMM-based	virus	19	1	2.41	1	5.99	4	24.38	1	0	0	0	0	0	0	0	0	0	0	1	1	0	0	0	0	0	3	15	lytic	low quality draft
VIRSorter_NODE_274_length_10166_cov_7_990802	10166	No	NA	9	1	0	Low-quality	Genome-fragment	25.11	AAI-based	virus	9	1	2.87	1	9.33	3	20.06	1	0	1	0	0	0	1	0	0	0	0	1	1	0	0	0	0	0	2	6	lysogenic	low quality draft
VIRSorter_NODE_274_length_11110_cov_31_336861	11110	No	NA	20	1	4	Low-quality	Genome-fragment	5.39	HMM-based	organism	20	2	0.04	3	2.86	1	10	0	1	0	1	0	0	0	0	0	0	0	1	0	1	0	0	2	2	0	15	lytic	low quality draft
VIRSorter_NODE_282_length_10923_cov_19_318918	10923	No	NA	14	3	0	Low-quality	Genome-fragment	24.26	AAI-based	virus	14	1	2.86	3	10.86	5	46.23	0	0	0	0	0	0	0	0	1	0	0	3	0	3	0	1	0	0	1	9	lytic	low quality draft
VIRSorter_NODE_290_length_10208_cov_33_414557	10208	No	NA	15	2	0	Low-quality	Genome-fragment	15.1	HMM-based	virus	15	1	1.02	3	3.61	3	24.06	0	0	0	0	0	0	0	0	0	0	0	1	1	2	0	0	0	0	0	12	lytic	complete circular
VIRSorter_NODE_303_length_10536_cov_5_755748	10536	No	NA	18	2	0	Low-quality	Genome-fragment	7.27	HMM-based	virus	18	1	0.02	1	0.02	2	10.32	0	0	0	0	0	0	0	0	0	0	0	1	0	0	1	0	0	0	2	15	lytic	low quality draft
VIRSorter_NODE_303_length_10713_cov_8_530963	10713	No	NA	15	1	1	Low-quality	Genome-fragment	9.53	HMM-based	virus	15	2	0.28	2	0.34	2	10.12	1	0	0	0	0	1	0	0	0	0	0	1	1	0	1	0	0	0	1	12	lytic	low quality draft
VIRSorter_NODE_308_length_10427_cov_175_604801	10427	No	NA	15	4	0	Low-quality	Genome-fragment	14.9	HMM-based	virus	15	4	7.46	6	16.54	7	44.34	0	0	0	0	0	0	0	0	0	0	0	2	4	2	0	0	0	0	1	8	lytic	low quality draft
VIRSorter_NODE_318_length_10238_cov_9_278700	10238	No	NA	17	1	0	Low-quality	Genome-fragment	4.97	HMM-based	organism	17	1	0.36	3	7.88	2	20	0	0	0	0	0	0	0	0	0	0	0	1	1	0	0	0	0	2	1	13	lytic	complete circular
VIRSorter_NODE_33_length_20026_cov_9_552251	20026	No	NA	30	6	1	Low-quality	Genome-fragment	16.88	HMM-based	virus	30	1	0	3	0.69	3	20.2	0	1	0	0	0	0	0	0	0	0	0	1	0	1	1	0	0	1	2	25	lytic	low quality draft
VIRSorter_NODE_338_length_10031_cov_48_262430	10031	No	NA	15	2	0	Low-quality	Genome-fragment	14.72	HMM-based	virus	15	1	1.02	1	0.21	3	30	0	0	0	0	0	0	0	0	1	0	0	1	1	0	0	0	0	0	2	12	lytic	low quality draft
VIRSorter_NODE_342_length_13699_cov_6_867854	13699	No	NA	23	2	1	Low-quality	Genome-fragment	12.35	HMM-based	virus	23	2	1.29	2	1.93	2	13.87	0	0	0	0	0	0	0	0	1	0	0	1	1	0	1	0	0	0	1	20	lytic	low quality draft
VIRSorter_NODE_356_length_12138_cov_17_132748	12138	No	NA	17	7	0	Low-quality	Genome-fragment	28.87	AAI-based	virus	17	2	2.41	2	9.9	6	50.84	0	1	0	0	0	0	0	0	0	0	0	3	0	2	0	1	1	0	3	10	lytic	low quality draft
VIRSorter_NODE_38_length_11242_cov_91_479396	11242	No	NA	12	0	0	Low-quality	Genome-fragment	22.91	AAI-based	organism	12	2	0.34	2	10.2	2	20	0	0	0	0	2	0	0	0	0	0	0	0	2	0	0	0	0	0	0	10	lytic	low quality draft
VIRSorter_NODE_38_length_21907_cov_239_755034	21907	No	NA	34	6	0	Low-quality	Genome-fragment	34.53	HMM-based	plasmid	34	10	23.28	11	31.15	13	89.46	0	0	0	0	0	2	0	0	4	0	0	3	10	1	0	0	0	0	2	21	lytic	medium quality draft
VIRSorter_NODE_38_length_24477_cov_34_065269	24477	No	NA	28	2	2	Low-quality	Genome-fragment	35.11	HMM-based	organism	28	5	8.6	5	28.26	8	48.94	2	2	4	0	0	1	3	0	1	0	0	1	4	1	0	1	0	0	2	20	lysogenic	medium quality draft
VIRSorter_NODE_398_length_12415_cov_6_371926	12415	No	NA	21	2	1	Low-quality	Genome-fragment	15.22	HMM-based	virus	21	3	0.97	1	0.78	2	14.26	0	0	0	0	0	0	0	0	0	0	0	1	0	0	1	0	2	0	2	16	lytic	low quality draft
VIRSorter_NODE_4_length_24114_cov_147_921485	24114	No	NA	38	1	1	Low-quality	Genome-fragment	36.07	HMM-based	organism	38	5	7.69	6	21.31	6	40.11	3	2	1	3	0	0	1	0	0	0	0	1	3	0	2	0	0	1	3	29	lysogenic	low quality draft
VIRSorter_NODE_405_length_12874_cov_5_961619	12874	No	NA	21	2	2	Low-quality	Genome-fragment	8.89	HMM-based	virus	21	1	2.86	2	4	2	16.03	0	0	0	0	0	0	0	0	1	0	0	1	1	1	0	0	0	0	0	19	lytic	low quality draft
VIRSorter_NODE_48_length_22987_cov_33_470914	22987	No	NA	28	1	2	Low-quality	Genome-fragment	32.73	HMM-based	plasmid	28	2	1	5	2.27	4	13.12	1	0	1	1	0	2	0	0	0	0	0	1	2	2	0	0	0	1	0	23	lytic	complete circular
VIRSorter_NODE_495_length_11851_cov_7_887165	11851	No	NA	22	2	1	Low-quality	Genome-fragment	14.53	HMM-based	organism	22	1	0.03	1	0	1	10	0	0	0	1	0	0	0	0	0	0	0	1	0	0	0	0	1	1	1	19	lytic	low quality draft
VIRSorter_NODE_505_length_10753_cov_31_435128	10753	No	NA	17	3	1	Low-quality	Genome-fragment	28.94	AAI-based	virus	17	0	0	2	3.4	3	22.88	0	0	0	0	0	0	0	0	0	0	0	2	0	2	0	0	0	0	1	14	lytic	low quality draft
VIRSorter_NODE_505_length_11740_cov_14_108002	11740	No	NA	17	1	0	Low-quality	Genome-fragment	10.44	HMM-based	virus	17	1	2.08	1	0.21	3	20.12	0	0	0	0	0	0	0	0	0	0	0	1	1	0	0	0	0	0	2	14	lytic	complete circular
VIRSorter_NODE_52_length_17160_cov_11_040281	17160	No	NA	27	3	0	Low-quality	Genome-fragment	42.07	AAI-based	virus	27	0	0	4	1.68	4	20.28	0	0	0	0	0	0	0	0	2	0	0	2	0	2	0	0	0	2	2	21	lytic	low quality draft
VIRSorter_NODE_529_length_10459_cov_7_482987	10459	No	NA	14	2	0	Low-quality	Genome-fragment	5.07	HMM-based	virus	14	0	0	2	3.4	2	10.32	0	0	0	0	0	0	0	0	0	0	0	1	0	2	0	0	0	0	0	12	lytic	low quality draft
VIRSorter_NODE_56_length_13591_cov_29_868203	13591	No	NA	21	2	0	Low-quality	Genome-fragment	9.38	HMM-based	plasmid	21	2	1.69	4	3.98	3	10.85	1	0	1	0	0	1	0	0	0	0	0	1	1	1	0	1	0	2	0	16	lytic	low quality draft
VIRSorter_NODE_6_length_32429_cov_20_652128	32429	No	NA	40	6	1	Low-quality	Genome-fragment	40.29	HMM-based	virus	40	4	8.95	5	12.7	5	38.3	0	0	0	0	1	0	0	0	0	0	0	2	2	1	1	1	0	1	1	33	lytic	complete circular
VIRSorter_NODE_60_length_20469_cov_439_937102	20469	No	NA	31	4	0	Low-quality	Genome-fragment	18.47	HMM-based	virus	31	5	13.03	6	14.89	7	58.14	0	0	0	0	1	0	0	0	4	0	0	2	3	2	0	2	0	1	0	23	lytic	medium quality draft
VIRSorter_NODE_613_length_10693_cov_24_590525	10693	No	NA	18	3	0	Low-quality	Genome-fragment	15.34	HMM-based	virus	18	4	11.61	5	11.01	6	49.41	0	0	0	0	0	1	0	0	2	0	0	2	4	1	0	0	0	0	1	12	lytic	medium quality draft
VIRSorter_NODE_642_length_10383_cov_14_691809	10383	No	NA	16	3	0	Low-quality	Genome-fragment	8.26	HMM-based	virus	16	1	5.15	1	1.9	2	14.07	0	0	0	0	0	0	0	0	1	0	0	1	1	0	0	0	0	0	1	14	lytic	low quality draft
VIRSorter_NODE_65_length_18342_cov_13_859627	18342	No	NA	30	5	2	Low-quality	Genome-fragment	47.43	AAI-based	virus	30	1	4.34	3	5.91	4	33.72	0	0	0	0	0	0	0	0	1	0	0	2	1	1	0	0	0	1	2	25	lytic	low quality draft
VIRSorter_NODE_66_length_16820_cov_26_614972	16820	No	NA	28	4	0	Low-quality	Genome-fragment	37.33	AAI-based	virus	28	2	5.72	3	2.59	4	32.46	0	0	0	0	0	0	0	0	2	0	0	2	2	0	0	0	0	1	2	23	lytic	low quality draft
VIRSorter_NODE_67_length_19126_cov_375_093860	19126	No	NA	22	3	0	Low-quality	Genome-fragment	49.01	AAI-based	virus	22	6	16.96	5	8.81	7	51.7	0	0	0	0	0	2	0	0	2	0	0	3	5	0	0	1	0	0	1	15	lytic	medium quality draft
VIRSorter_NODE_680_length_10169_cov_28_272592	10169	No	NA	11	1	0	Low-quality	Genome-fragment	14.48	HMM-based	virus	11	0	0	2	1.72	2	13.08	0	0	0	0	0	0	0	0	0	0	0	1	0	2	0	0	0	0	0	9	lytic	low quality draft
VIRSorter_NODE_689_length_10091_cov_16_738840	10091	No	NA	9	0	4	Low-quality	Genome-fragment	18.4	AAI-based	plasmid	9	6	8.05	6	43.89	6	60	4	0	4	0	0	0	4	0	1	0	0	0	6	0	0	0	0	0	0	3	lysogenic	low quality draft
VIRSorter_NODE_7_length_21682_cov_16_933232	21682	No	NA	32	3	1	Low-quality	Genome-fragment	38.56	HMM-based	virus	32	3	10.6	5	12.74	7	47.02	1	0	1	0	0	0	1	0	1	0	0	2	2	2	0	1	0	1	2	24	lysogenic	medium quality draft
VIRSorter_NODE_76_length_12490_cov_16_173301	12490	No	NA	14	2	2	Low-quality	Genome-fragment	8.63	HMM-based	organism	14	2	8.51	3	11.64	3	22.49	0	0	0	0	0	1	0	0	1	0	0	1	2	1	0	0	0	0	0	11	lytic	low quality draft
VIRSorter_NODE_76_length_21161_cov_23_069791	21161	No	NA	32	9	0	Low-quality	Genome-fragment	48.56	AAI-based	virus	32	6	12.58	5	10.15	6	44.56	0	0	0	0	0	0	0	0	2	0	0	2	1	4	0	1	4	0	0	22	lytic	medium quality draft
VIRSorter_NODE_77_length_17620_cov_10_344777	17620	Yes	10371	24	3	3	Low-quality	Genome-fragment	8.05	HMM-based	plasmid	24	6	2.01	7	8.84	6	34.19	0	0	0	1	0	2	0	0	1	0	2	1	4	0	2	0	0	1	2	15	lytic	medium quality draft
VIRSorter_NODE_81_length_20579_cov_12_490207	20579	No	NA	32	2	0	Low-quality	Genome-fragment	9.98	HMM-based	virus	32	2	0.04	2	0.04	1	10	0	0	0	0	0	0	0	0	0	0	0	1	0	0	2	0	0	0	1	29	lytic	low quality draft
VIRSorter_NODE_86_length_12712_cov_202_533934	12712	No	NA	16	3	0	Low-quality	Genome-fragment	18.42	HMM-based	virus	16	4	11.61	4	8.16	5	39.21	0	0	0	0	0	1	0	0	2	0	0	2	4	0	0	0	0	0	1	11	lytic	complete circular
VIRSorter_NODE_9_length_29607_cov_58_637283	29607	Yes	17071	46	3	6	Low-quality	Genome-fragment	27.64	HMM-based	plasmid	46	10	2.35	12	4.38	8	32.49	5	1	3	2	0	3	0	0	1	0	0	0	4	1	5	0	1	2	3	30	lytic	low quality draft
VIRSorter_NODE_91_length_16771_cov_21_497906	16771	No	NA	10	1	3	Low-quality	Genome-fragment	31.39	AAI-based	organism	10	2	8.51	3	8.83	3	22.49	0	0	0	0	0	1	0	0	1	0	0	1	2	0	0	0	0	1	1	6	lytic	low quality draft
VIRSorter_NODE_94_length_15543_cov_19_299264	15543	No	NA	20	1	4	Low-quality	Genome-fragment	13.82	HMM-based	organism	20	4	2.91	4	2.8	2	16.23	0	2	0	1	0	0	0	0	1	0	0	1	1	1	0	0	3	2	0	13	lytic	complete circular
VIRSorter_NODE_94_length_16601_cov_14_288166	16601	No	NA	20	1	1	Low-quality	Genome-fragment	23.63	HMM-based	virus	20	2	3.61	4	11.28	3	20.06	1	0	1	1	0	0	1	0	0	0	0	1	1	1	1	0	0	1	1	15	lysogenic	complete circular
VIRSorter_NODE_434_length_12573_cov_70_081403	12573	No	NA	13	0	0	Medium-quality	Genome-fragment	84.1	AAI-based	virus	13	3	2.29	0	0	3	6.91	0	0	0	0	0	1	0	0	0	0	0	0	0	0	0	3	0	0	0	10	lytic	low quality draft
VIRSorter_NODE_121_length_11508_cov_8_793242	11508	No	NA	16	0	0	Not-determined	Genome-fragment	NA	NA	organism	16	3	7.89	4	11.18	3	12.67	1	0	1	0	0	0	1	0	0	0	0	1	3	0	0	0	0	1	0	12	lysogenic	low quality draft
VIRSorter_NODE_156_length_10544_cov_7_534179	10544	No	NA	11	0	2	Not-determined	Genome-fragment	NA	NA	plasmid	11	5	1.83	7	12.93	3	20.2	1	1	3	1	0	1	1	0	0	0	0	0	3	0	2	0	0	2	0	4	lysogenic	low quality draft
VIRSorter_NODE_173_length_10131_cov_8_427054	10131	No	NA	9	0	1	Not-determined	Genome-fragment	NA	NA	organism	9	4	9.63	2	15.32	5	40.37	3	0	1	0	0	0	3	0	0	0	0	0	2	0	0	2	0	0	1	4	lysogenic	low quality draft
VIRSorter_NODE_187_length_12748_cov_18_848420	12748	No	NA	21	0	0	Not-determined	Genome-fragment	NA	NA	plasmid	21	0	0	0	0	0	0	0	0	0	0	0	0	0	0	0	0	0	0	0	0	0	0	0	0	0	21	lytic	complete circular
VIRSorter_NODE_188_length_11624_cov_178_851240	11624	No	NA	17	0	0	Not-determined	Genome-fragment	NA	NA	virus	17	0	0	0	0	0	0	0	0	0	0	0	0	0	0	0	0	0	0	0	0	0	0	0	0	0	17	lytic	low quality draft
VIRSorter_NODE_213_length_11503_cov_20_053721	11503	No	NA	15	0	0	Not-determined	Genome-fragment	NA	NA	virus	15	0	0	0	0	0	0	0	0	0	0	0	0	0	0	0	0	0	0	0	0	0	0	0	0	0	15	lytic	low quality draft
VIRSorter_NODE_35_length_12960_cov_16_030686	12960	No	NA	21	0	0	Not-determined	Genome-fragment	NA	NA	virus	21	1	4.34	1	4.28	3	10.5	0	0	0	0	0	0	0	0	1	0	0	0	1	0	0	0	0	0	2	18	lytic	complete circular
VIRSorter_NODE_456_length_12168_cov_148_619417	12168	No	NA	17	0	0	Not-determined	Genome-fragment	NA	NA	organism	17	0	0	2	1.06	0	0	0	0	0	0	0	0	0	0	0	0	0	0	0	0	0	0	0	2	0	15	lytic	low quality draft
